# Supplementary material for: K3VO2(V2As2O12)
Source: Acta Crystallogr Sect E Struct Rep Online. 2009 Apr 2;65(Pt 5):i31. doi: 10.1107/S1600536809011775 (PMC2977537; doi:10.1107/S1600536809011775)
Supplement: Supplementary file 1 [file e-65-00i31-sup1.cif]

##############################################################################
###                                                                        ###
###        Electronic paper (Acta Crystallographica Section E)             ###
###                                                                        ###
##############################################################################
#                                                                            #
# This CIF contains the data in a paper accepted for publication in Acta     #
# Crystallographica Section E. It conforms to the requirements of Notes      #
# for Authors for Section E, and has been peer reviewed under the auspices   #
# of the IUCr Commission on Journals.                                        #
#                                                                            #
# Full details of the Crystallographic Information File format               #
# are given in the paper "The Crystallographic Information File (CIF):       #
# a New Standard Archive File for Crystallography" by S. R. Hall, F. H.      #
# Allen and I. D. Brown [Acta Cryst. (1991), A47, 655-685].                  #
#                                                                            #
# The current version of the core CIF dictionary is obtainable from          #
# ftp://ftp.iucr.org/pub/cif_core.dic. The current version number is 2.4.    #
#                                                                            #
# Software is freely available for graphical display of the structure(s) in  #
# this CIF.  For information consult the CIF home page http://www.iucr.org/  #
# cif/home.html                                                              #
#                                                                            #
# This file may be used for bona fide research purposes within the           #
# scientific community so long as proper attribution is given to the journal # 
# article from which it was obtained.                                        #
#                                                                            #
##############################################################################
                                             
data_I
_audit_creation_method     SHELXL-97
_chemical_name_systematic
;
tripotassium trivanadium bis(arsenate) hexaoxide
;
_chemical_name_common     ?
_chemical_formula_moiety     'As2 O14 V3, 3(K)'
_chemical_formula_sum     'As2 K3 O14 V3'
_chemical_formula_structural     'As2 K3 O14 V3'
_chemical_formula_iupac     'K3 V3 As2 O14'
_chemical_formula_weight     643.96
_chemical_melting_point     ?
_symmetry_cell_setting     orthorhombic
_symmetry_space_group_name_H-M     'P n m a'
_symmetry_space_group_name_Hall     '-P 2ac 2n'
loop_
    _symmetry_equiv_pos_as_xyz
    'x, y, z'
    '-x+1/2, -y, z+1/2'
    'x+1/2, -y+1/2, -z+1/2'
    '-x, y+1/2, -z'
    '-x, -y, -z'
    'x-1/2, y, -z-1/2'
    '-x-1/2, y-1/2, z-1/2'
    'x, -y-1/2, z'
_cell_length_a     7.7490(10)
_cell_length_b     16.560(3)
_cell_length_c     10.212(2)
_cell_angle_alpha     90.00
_cell_angle_beta     90.00
_cell_angle_gamma     90.00
_cell_volume     1310.4(4)
_cell_formula_units_Z     4
_cell_measurement_reflns_used     25
_cell_measurement_theta_min     10
_cell_measurement_theta_max     15
_cell_measurement_temperature     298(2)
_exptl_crystal_description     prism
_exptl_crystal_colour     yellow
_exptl_crystal_size_max     0.22
_exptl_crystal_size_mid     0.16
_exptl_crystal_size_min     0.10
_exptl_crystal_density_diffrn     3.264
_exptl_crystal_density_meas     ?
_exptl_crystal_density_method     'not measured'
_exptl_crystal_F_000     1216
_exptl_absorpt_coefficient_mu     8.133
_exptl_absorpt_correction_type     psi-scan
_exptl_absorpt_process_details     '(North <i>et al.</i>,  1968)'
_exptl_absorpt_correction_T_min     0.224
_exptl_absorpt_correction_T_max     0.444
_exptl_special_details
;
;
_diffrn_ambient_temperature     298(2)
_diffrn_radiation_type     MoK\a
_diffrn_radiation_wavelength     0.71073
_diffrn_radiation_source     'fine-focus sealed tube'
_diffrn_radiation_monochromator     graphite
_diffrn_measurement_device_type     'Enraf--Nonius CAD-4'
_diffrn_measurement_method     \w/2\q
_diffrn_detector_area_resol_mean     ?
_diffrn_reflns_number     1950
_diffrn_reflns_av_R_equivalents     0.0250
_diffrn_reflns_av_sigmaI/netI     0.0380
_diffrn_reflns_theta_min     2.34
_diffrn_reflns_theta_max     26.97
_diffrn_reflns_theta_full     26.97
_diffrn_measured_fraction_theta_max     0.983
_diffrn_measured_fraction_theta_full     0.983
_diffrn_reflns_limit_h_min     -9
_diffrn_reflns_limit_h_max     1
_diffrn_reflns_limit_k_min     -21
_diffrn_reflns_limit_k_max     1
_diffrn_reflns_limit_l_min     -1
_diffrn_reflns_limit_l_max     13
_diffrn_standards_number     2
_diffrn_standards_interval_count     ?
_diffrn_standards_interval_time     120
_diffrn_standards_decay_%     1.1
loop_
    _diffrn_standard_refln_index_h
    _diffrn_standard_refln_index_k
    _diffrn_standard_refln_index_l
    0 -2 6
    0 -1 5
_refine_special_details
;
Refinement of <i>F</i>^2^ against ALL reflections. The weighted <i>R</i>-factor
<i>wR</i> and goodness of fit <i>S</i> are based on <i>F</i>^2^, conventional
<i>R</i>-factors <i>R</i> are based on <i>F</i>, with <i>F</i> set to zero for
negative <i>F</i>^2^. The threshold expression of <i>F</i>^2^ >
\s(<i>F</i>^2^) is used only for calculating <i>R</i>-factors(gt) <i>etc</i>.
and is not relevant to the choice of reflections for refinement.
<i>R</i>-factors based on <i>F</i>^2^ are statistically about twice as large
as those based on <i>F</i>, and <i>R</i>- factors based on ALL data will be
even larger.
;
_reflns_number_total     1451
_reflns_number_gt     1210
_reflns_threshold_expression     I>2s(I)
_refine_ls_structure_factor_coef     Fsqd
_refine_ls_matrix_type     full
_refine_ls_R_factor_all     0.0377
_refine_ls_R_factor_gt     0.0256
_refine_ls_wR_factor_gt     0.0622
_refine_ls_wR_factor_ref     0.0661
_refine_ls_goodness_of_fit_ref     1.073
_refine_ls_restrained_S_all     1.073
_refine_ls_number_reflns     1451
_refine_ls_number_parameters     107
_refine_ls_number_restraints     0
_refine_ls_weighting_scheme     calc
_refine_ls_weighting_details
          'calc w=1/[\s^2^(Fo^2^)+(0.025P)^2^+1.8132P] where P=(Fo^2^+2Fc^2^)/3'
_atom_sites_solution_primary     direct
_atom_sites_solution_secondary     difmap
_refine_ls_shift/su_max     0.001
_refine_ls_shift/su_mean     0.000
_refine_diff_density_max     0.752
_refine_diff_density_min     -0.554
_refine_ls_extinction_method     'SHELXL97 (Sheldrick, 2008)'
_refine_ls_extinction_coef     0.0051(2)
_refine_ls_extinction_expression
                                  'Fc^*^=kFc[1+0.001xFc^2^\l^3^/sin(2\q)]^-1/4^'
loop_
    _atom_type_symbol
    _atom_type_description
    _atom_type_scat_dispersion_real
    _atom_type_scat_dispersion_imag
    _atom_type_scat_source
    'As' 'As' 0.0499 2.0058
                         'International Tables Vol C Tables 4.2.6.8 and 6.1.1.4'
    'K' 'K' 0.2009 0.2494
                         'International Tables Vol C Tables 4.2.6.8 and 6.1.1.4'
    'O' 'O' 0.0106 0.0060
                         'International Tables Vol C Tables 4.2.6.8 and 6.1.1.4'
    'V' 'V' 0.3005 0.5294
                         'International Tables Vol C Tables 4.2.6.8 and 6.1.1.4'
_computing_data_collection
                'CAD-4 EXPRESS (Duisenberg, 1992; Mac\'i\<cek & Yordanov, 1992)'
_computing_cell_refinement
                'CAD-4 EXPRESS (Duisenberg, 1992; Mac\'i\<cek & Yordanov, 1992)'
_computing_data_reduction     'XCAD4 (Harms & Wocadlo, 1995)'
_computing_structure_solution     'SHELXS97 (Sheldrick, 2008)'
_computing_structure_refinement     'SHELXL97 (Sheldrick, 2008)'
_computing_molecular_graphics     'DIAMOND (Brandenburg, 1998)'
_computing_publication_material     'WinGX (Farrugia, 1999)'
loop_
    _atom_site_type_symbol
    _atom_site_label
    _atom_site_fract_x
    _atom_site_fract_y
    _atom_site_fract_z
    _atom_site_U_iso_or_equiv
    _atom_site_adp_type
    _atom_site_calc_flag
    _atom_site_refinement_flags
    _atom_site_occupancy
    _atom_site_disorder_assembly
    _atom_site_disorder_group
    As As 0.10840(5) 0.07562(2) 0.90501(4) 0.00747(13) Uani d . 1 . .
    V V1 0.20184(8) 0.05848(4) 0.21845(6) 0.00838(16) Uani d . 1 . .
    V V2 0.24092(12) 0.2500 0.77176(9) 0.0104(2) Uani d S 1 . .
    K K1 0.08189(12) 0.10726(6) 0.54286(9) 0.0174(2) Uani d . 1 . .
    K K2 0.46435(18) 0.2500 0.35139(14) 0.0203(3) Uani d S 1 . .
    O O1 0.2795(3) 0.01438(15) 0.8753(3) 0.0101(5) Uani d . 1 . .
    O O2 0.4117(3) 0.03661(16) 0.6225(3) 0.0113(6) Uani d . 1 . .
    O O3 0.4050(4) 0.04567(16) 0.1786(3) 0.0152(6) Uani d . 1 . .
    O O4 0.1232(4) 0.11681(16) 0.0562(3) 0.0126(6) Uani d . 1 . .
    O O5 0.1237(4) 0.15388(16) 0.7961(3) 0.0143(6) Uani d . 1 . .
    O O6 0.1942(4) 0.14453(16) 0.2994(3) 0.0127(6) Uani d . 1 . .
    O O7 0.3063(5) 0.2500 0.6193(4) 0.0164(9) Uani d S 1 . .
    O O8 0.4069(6) 0.2500 0.8710(4) 0.0195(9) Uani d S 1 . .
loop_
    _atom_site_aniso_label
    _atom_site_aniso_U_11
    _atom_site_aniso_U_22
    _atom_site_aniso_U_33
    _atom_site_aniso_U_12
    _atom_site_aniso_U_13
    _atom_site_aniso_U_23
    As 0.0077(2) 0.00609(19) 0.0086(2) -0.00023(14) -0.00015(14) 0.00011(14)
    V1 0.0085(3) 0.0072(3) 0.0094(3) 0.0000(2) -0.0009(3) -0.0002(2)
    V2 0.0136(5) 0.0064(4) 0.0111(5) 0.000 0.0007(4) 0.000
    K1 0.0220(5) 0.0163(4) 0.0138(4) -0.0007(4) 0.0004(4) -0.0022(4)
    K2 0.0182(6) 0.0116(5) 0.0312(8) 0.000 -0.0029(6) 0.000
    O1 0.0081(13) 0.0104(12) 0.0117(13) 0.0032(10) 0.0014(11) -0.0020(11)
    O2 0.0047(13) 0.0139(13) 0.0153(14) -0.0009(11) 0.0009(10) 0.0008(11)
    O3 0.0112(14) 0.0168(14) 0.0178(14) 0.0026(11) 0.0032(11) 0.0047(12)
    O4 0.0202(14) 0.0094(12) 0.0083(12) 0.0051(12) -0.0027(11) -0.0009(11)
    O5 0.0185(14) 0.0098(12) 0.0145(14) -0.0007(11) -0.0016(12) 0.0033(11)
    O6 0.0188(14) 0.0090(11) 0.0101(12) -0.0005(11) 0.0004(11) -0.0009(10)
    O7 0.018(2) 0.0172(19) 0.014(2) 0.000 0.0003(17) 0.000
    O8 0.023(2) 0.015(2) 0.020(2) 0.000 -0.0077(18) 0.000
_geom_special_details
;
All e.s.d.'s (except the e.s.d. in the dihedral angle between two l.s. planes)
are estimated using the full covariance matrix. The cell e.s.d.'s are taken
into account individually in the estimation of e.s.d.'s in distances, angles
and torsion angles; correlations between e.s.d.'s in cell parameters are only
used when they are defined by crystal symmetry. An approximate (isotropic)
treatment of cell e.s.d.'s is used for estimating e.s.d.'s involving l.s.
planes.
;
loop_
    _geom_bond_atom_site_label_1
    _geom_bond_atom_site_label_2
    _geom_bond_site_symmetry_2
    _geom_bond_distance
    _geom_bond_publ_flag
    As O2 6_557 1.679(3) n
    As O4 1_556 1.692(3) n
    As O1 . 1.696(3) n
    As O5 . 1.712(3) n
    V1 O3 . 1.640(4) n
    V1 O6 . 1.648(3) n
    V1 O1 2_554 2.011(3) n
    V1 O4 . 2.012(3) n
    V1 O2 2_554 2.053(4) n
    V2 O7 . 1.637(4) n
    V2 O8 . 1.637(5) n
    V2 O5 . 1.849(4) n
    V2 O5 8_565 1.849(4) n
    K1 O6 . 2.706(3) n
    K1 O5 . 2.718(3) n
    K1 O3 6_556 2.834(3) n
    K1 O1 2_554 2.853(4) n
    K1 O8 6_557 2.864(4) n
    K1 O3 2 2.889(5) n
    K1 O1 6_557 2.925(4) n
    K1 O2 . 2.926(5) n
    K1 O7 . 3.037(5) n
    K2 O4 3 2.696(4) n
    K2 O4 6_656 2.696(4) n
    K2 O6 . 2.778(4) n
    K2 O6 8_565 2.778(4) n
    K2 O6 3 2.931(4) n
    K2 O6 6_656 2.931(4) n
    K2 O7 . 2.997(4) n
loop_
    _geom_angle_atom_site_label_1
    _geom_angle_atom_site_label_2
    _geom_angle_atom_site_label_3
    _geom_angle_site_symmetry_1
    _geom_angle_site_symmetry_3
    _geom_angle
    _geom_angle_publ_flag
    O2 As O4 6_557 1_556 111.68(14) n
    O2 As O1 6_557 . 116.70(17) n
    O4 As O1 1_556 . 110.56(14) n
    O2 As O5 6_557 . 104.21(14) n
    O4 As O5 1_556 . 106.44(16) n
    O1 As O5 . . 106.39(15) n
    O3 V1 O6 . . 105.71(14) n
    O3 V1 O1 . 2_554 92.92(13) n
    O6 V1 O1 . 2_554 97.02(15) n
    O3 V1 O4 . . 98.53(14) n
    O6 V1 O4 . . 89.24(15) n
    O1 V1 O4 2_554 . 164.98(11) n
    O3 V1 O2 . 2_554 101.17(14) n
    O6 V1 O2 . 2_554 152.50(14) n
    O1 V1 O2 2_554 2_554 87.18(14) n
    O4 V1 O2 . 2_554 81.10(14) n
    O7 V2 O8 . . 110.2(2) n
    O7 V2 O5 . . 106.24(12) n
    O8 V2 O5 . . 107.62(13) n
    O7 V2 O5 . 8_565 106.24(12) n
    O8 V2 O5 . 8_565 107.62(13) n
    O5 V2 O5 . 8_565 118.8(2) n
data_global
_journal_date_recd_electronic     2009-03-03
_journal_date_accepted     2009-03-30
_journal_name_full     'Acta Crystallographica, Section E'
_journal_year     2009
_journal_volume     65
_journal_issue      5
_journal_page_first     i31
_journal_page_last     i31
_journal_paper_category     QI
_journal_coeditor_code     MG2068
_publ_contact_author_name     ' Prof. M. F. Zid'
_publ_contact_author_address
;
Laboratoire de Mat\'eriaux et Cristallochimie,
Facult\'e des Sciences, Universit\'e de Tunis-ElManar,
2092 El-Manar, Tunis, Tunisia
;
_publ_contact_author_email     faouzi.zid@fst.rnu.tn
_publ_contact_author_fax     '216 (1) 71 88 34 24'
_publ_contact_author_phone     '216 (1) 71 88 22 00'
_publ_section_title
;
K~3~VO~2~(V~2~As~2~O~12~)
;
loop_
    _publ_author_name
    _publ_author_address
    'Ezzine, Safa'
;
Laboratoire de Mat\'eriaux et Cristallochimie
Facult\'e des Sciences, Universit\'e de Tunis-ElManar,
2092 El-Manar, Tunis, Tunisia
;
    'Zid, Mohamed Faouzi'
;
Laboratoire de Mat\'eriaux et Cristallochimie
Facult\'e des Sciences, Universit\'e de Tunis-ElManar,
2092 El-Manar, Tunis, Tunisia
;
    'Driss, Ahmed'
;
Laboratoire de Mat\'eriaux et Cristallochimie
Facult\'e des Sciences, Universit\'e de Tunis-ElManar,
2092 El-Manar, Tunis, Tunisia
;
