# Supplementary material for: K3VO2(V2As2O12)
Source: Acta Crystallogr Sect E Struct Rep Online. 2009 Apr 2;65(Pt 5):i31. doi: 10.1107/S1600536809011775 (PMC2977537; doi:10.1107/S1600536809011775)
Supplement: Supplementary file 2 [file e-65-00i31-Isup2.hkl]

#
# h,k,l, Fc-squared, Fo-squared, sigma(Fo-squared) and status flag
#
data_I
_shelx_title '  safa6 in P n m a'
_shelx_refln_list_code          4
_shelx_F_calc_maximum      447.63
_exptl_crystal_F_000      1216.00
_reflns_d_resolution_high  0.7836
 
loop_
 _symmetry_equiv_pos_as_xyz
 'x, y, z'
 '-x+1/2, -y, z+1/2'
 'x+1/2, -y+1/2, -z+1/2'
 '-x, y+1/2, -z'
 '-x, -y, -z'
 'x-1/2, y, -z-1/2'
 '-x-1/2, y-1/2, z-1/2'
 'x, -y-1/2, z'
 
_cell_length_a     7.7490
_cell_length_b    16.5600
_cell_length_c    10.2120
_cell_angle_alpha  90.000
_cell_angle_beta   90.000
_cell_angle_gamma  90.000
 
_shelx_F_squared_multiplier     1.000
 
loop_
 _refln_index_h
 _refln_index_k
 _refln_index_l
 _refln_F_squared_calc
 _refln_F_squared_meas
 _refln_F_squared_sigma
 _refln_observed_status
   2   0   0     8289.35     8934.75    170.89 o
   4   0   0    31435.53    32335.22    479.50 o
   6   0   0    41770.00    39998.71    678.79 o
   8   0   0      976.23      933.02     91.45 o
   2   1   0    48596.63    51377.78    583.52 o
   4   1   0     1291.17     1311.17     72.01 o
   6   1   0     3296.69     3343.00    136.46 o
   8   1   0     9303.64     9233.21    280.26 o
   0   2   0    51419.42    52586.25    331.55 o
   2   2   0      552.72      643.33     45.33 o
   4   2   0    25023.25    25264.86    423.19 o
   6   2   0     3704.02     3545.01    205.38 o
   8   2   0      204.46      177.07    108.32 o
   2   3   0   185537.45   204789.31   1050.11 o
   4   3   0     2032.22     2301.94    127.35 o
   6   3   0      836.58      988.23     82.23 o
   8   3   0    10270.57    10671.61    420.62 o
   0   4   0      207.36      212.66     16.68 o
   2   4   0     9521.28     9549.47    197.24 o
   4   4   0    44447.24    48011.00    602.77 o
   6   4   0       85.50      121.40     28.86 o
   2   5   0     1090.45     2479.01    107.78 o
   4   5   0    12057.80    12404.06    307.12 o
   6   5   0       70.05      127.65     68.73 o
   8   5   0     5909.68     6040.73    336.95 o
   0   6   0   184241.44   180528.75   1102.32 o
   2   6   0     1195.31     1266.14     86.28 o
   4   6   0     7564.54     7912.79    250.20 o
   6   6   0    16389.98    15952.61    441.48 o
   8   6   0     1882.55     1665.57    122.57 o
   2   7   0    14400.62    15734.42    304.89 o
   4   7   0    14056.29    14345.17    358.57 o
   6   7   0     7082.72     7138.87    302.53 o
   8   7   0     6708.92     6900.06    356.40 o
   0   8   0      305.88      152.15     59.85 o
   2   8   0      319.08      268.56     22.33 o
   4   8   0    17163.23    17296.02    398.11 o
   6   8   0       52.14       82.71     72.00 o
   8   8   0       18.92       84.20     99.37 o
   2   9   0    45051.46    45794.56    602.15 o
   4   9   0    14434.09    14354.38    378.87 o
   6   9   0     3277.12     3432.11    213.12 o
   8   9   0     6279.10     6675.39    369.91 o
   0  10   0    44967.18    46334.31    626.28 o
   2  10   0    13359.42    13309.01    336.25 o
   4  10   0     5151.96     5673.05    252.97 o
   6  10   0      365.66      359.58     41.37 o
   8  10   0      216.32      166.05     53.86 o
   2  11   0    15714.75    16511.77    393.64 o
   4  11   0     9722.90     9939.48    335.03 o
   6  11   0     1137.41     1173.69    100.12 o
   8  11   0    10859.47    10417.59    477.17 o
   0  12   0    23391.34    23607.48    487.65 o
   2  12   0        9.18       95.50     60.69 o
   4  12   0      554.18      582.72     44.96 o
   6  12   0     3247.16     3327.11    239.61 o
   8  12   0     6634.00     6183.84    384.58 o
   2  13   0     4405.11     3976.43    228.62 o
   4  13   0     8200.41     8207.51    347.08 o
   6  13   0     6785.55     6504.29    342.36 o
   0  14   0      270.99      231.26     83.04 o
   2  14   0     1957.90     1979.59    136.97 o
   4  14   0     8748.89     8967.19    377.57 o
   6  14   0     1176.49     1165.54     77.46 o
   2  15   0     5847.67     6332.16    297.32 o
   4  15   0     7564.19     7642.71    359.37 o
   6  15   0     8635.26     8189.42    427.08 o
   0  16   0    19860.34    20251.02    540.28 o
   2  16   0     4756.89     4624.08    268.31 o
   4  16   0     2856.82     3214.92    236.18 o
   2  17   0     4175.94     3801.08    260.25 o
   4  17   0       75.35       68.43    108.30 o
   0  18   0     1758.08     1688.29    135.37 o
   2  18   0      504.43      544.49     60.43 o
   4  18   0      187.73      237.76     53.56 o
   2  19   0     8383.31     8362.73    402.06 o
   4  19   0     1531.42     1709.50    121.89 o
   0  20   0      953.20      839.32     76.55 o
   2  20   0     1840.20     1817.48    150.86 o
   1   0   1    19217.70    19481.38    131.86 o
   2   0   1     4508.66     4217.87    172.36 o
   3   0   1     9110.28     9267.00    156.75 o
   4   0   1    56332.81    58217.02    498.73 o
   5   0   1     6546.01     6573.15    171.75 o
   6   0   1    26642.30    26701.15    388.54 o
   7   0   1     2793.58     2890.45    150.08 o
   8   0   1       78.03       14.88     82.12 o
   9   0   1     6750.24     6632.80    495.19 o
   0   1   1     7521.29     7734.77    135.84 o
   1   1   1     2336.11     2348.30     25.65 o
   2   1   1     1051.46     1027.16     34.06 o
   3   1   1      458.42      625.79     70.47 o
   4   1   1     3137.14     3214.84     76.53 o
   5   1   1     3838.98     3912.57    118.35 o
   6   1   1     8583.18     8684.04    156.21 o
   7   1   1     5463.74     5374.54    139.33 o
   8   1   1     5291.12     5325.08    151.89 o
   9   1   1      181.14      205.34     58.13 o
   1   2   1     2631.80     2655.83     53.76 o
   2   2   1       14.58       22.19     39.12 o
   3   2   1     3303.73     3070.88     90.42 o
   4   2   1     9704.11     9290.67    180.04 o
   5   2   1     9587.73     9377.38    203.74 o
   6   2   1    19456.75    18718.81    324.57 o
   7   2   1      118.46      136.46     43.59 o
   8   2   1        4.22       -3.05     58.90 o
   9   2   1     2151.18     2135.82    130.22 o
   0   3   1     5334.76     6097.23     90.49 o
   1   3   1    17277.96    18072.99    115.61 o
   2   3   1    70007.88    74258.20   1228.74 o
   3   3   1     4461.14     4448.66    154.93 o
   4   3   1    22866.32    22372.96    283.08 o
   5   3   1     4728.37     4781.51    161.53 o
   6   3   1     1204.08     1096.85     56.91 o
   7   3   1     3916.04     3727.77    171.27 o
   8   3   1     3025.42     3088.72    352.90 o
   9   3   1      451.00      321.98     99.34 o
   1   4   1     1737.91     1757.52     42.06 o
   2   4   1     5065.00     5577.80    185.30 o
   3   4   1     4852.84     5557.42    238.95 o
   4   4   1      333.42      377.86     23.72 o
   5   4   1      747.74      789.77     85.51 o
   6   4   1     2610.26     2681.48    253.67 o
   7   4   1     2321.79     2203.54    110.47 o
   8   4   1     1884.19     1905.90    124.81 o
   9   4   1     2321.08     2520.17    140.07 o
   0   5   1      135.11      277.16     19.35 o
   1   5   1    11855.52    12135.00    112.70 o
   2   5   1     1324.62     1577.29     73.05 o
   3   5   1     2715.77     2599.70    137.22 o
   4   5   1      858.30      764.38     44.55 o
   5   5   1      164.81      211.50     19.09 o
   6   5   1     6652.93     6393.91    382.76 o
   7   5   1     6786.29     6528.10    225.03 o
   8   5   1     5744.15     5972.60    236.36 o
   9   5   1     1108.94     1162.32     58.80 o
   1   6   1    10755.09    10763.22    114.77 o
   2   6   1     5687.22     5336.86    136.49 o
   3   6   1     6952.34     7336.59    154.75 o
   4   6   1     8869.69     9405.18    198.12 o
   5   6   1     1037.77     1089.26     62.38 o
   6   6   1     1431.68     1567.79     86.03 o
   7   6   1       97.70      171.51     65.04 o
   8   6   1      836.61      850.69     45.48 o
   9   6   1     6254.06     6279.43    265.24 o
   0   7   1    16232.79    16184.23    215.62 o
   1   7   1     1161.51     1233.97     45.29 o
   2   7   1    14902.08    15051.96    214.81 o
   3   7   1      250.26      244.86     43.01 o
   4   7   1      659.77      639.41     30.98 o
   5   7   1     3074.05     2874.65    124.24 o
   6   7   1     2276.83     2396.90    118.49 o
   7   7   1     1351.66     1348.90     80.67 o
   8   7   1       16.70      147.57     85.39 o
   9   7   1      637.31      773.21    230.74 o
   1   8   1    11930.42    12181.58    140.53 o
   2   8   1     1352.23     1362.87     66.59 o
   3   8   1     4728.76     4808.03    233.60 o
   4   8   1     5936.52     5840.02    164.40 o
   5   8   1     9780.32     9694.63    231.70 o
   6   8   1    18621.03    18899.19    357.05 o
   7   8   1     1908.08     1914.00    153.61 o
   8   8   1      186.74      196.91     85.40 o
   9   8   1     4116.20     4363.61    366.15 o
   0   9   1      692.06      688.27     42.91 o
   1   9   1     4924.42     4996.62     96.75 o
   2   9   1    12130.26    12453.10    217.74 o
   3   9   1    12131.06    12897.34    238.66 o
   4   9   1     8655.81     9079.07    210.56 o
   5   9   1      414.99      430.11     95.86 o
   6   9   1      114.35      124.53     51.33 o
   7   9   1     2590.75     2618.60    198.66 o
   8   9   1       43.05      130.83     69.21 o
   1  10   1     5579.29     5513.28    130.85 o
   2  10   1     1214.66     1189.58    132.56 o
   3  10   1       15.92      -17.55     59.80 o
   4  10   1     6870.72     7167.72    277.74 o
   5  10   1        6.31       73.25     50.68 o
   6  10   1     2718.91     2728.47    131.39 o
   7  10   1     2215.41     2151.93    119.35 o
   8  10   1     1547.17     1662.79    102.53 o
   0  11   1      307.14      339.99     23.04 o
   1  11   1     8363.87     8570.01    141.03 o
   2  11   1      142.57       87.62     65.92 o
   3  11   1    20957.43    21494.02    353.82 o
   4  11   1     7528.28     7544.21    213.30 o
   5  11   1       15.49       -4.66     50.21 o
   6  11   1     4279.11     4292.73    187.77 o
   7  11   1    10704.63    10524.80    310.02 o
   8  11   1    11029.13    10952.44    342.66 o
   1  12   1     8980.52     9013.76    152.33 o
   2  12   1     9756.86     9418.97    225.53 o
   3  12   1      450.20      417.30     29.55 o
   4  12   1      188.08      183.78     93.74 o
   5  12   1     5068.26     4931.70    189.05 o
   6  12   1       93.56       29.46     65.46 o
   7  12   1        0.11      109.88     66.05 o
   8  12   1      848.17      894.67     60.62 o
   0  13   1    25623.52    24983.56    531.27 o
   1  13   1      949.24      950.49     43.70 o
   2  13   1    21497.45    21704.10    357.88 o
   3  13   1     3405.32     3644.96    214.73 o
   4  13   1     2478.77     2638.39    143.45 o
   5  13   1      155.88        6.13     64.05 o
   6  13   1      774.06      745.71     50.37 o
   7  13   1       27.12       90.16     56.06 o
   1  14   1    10217.71    10020.54    176.33 o
   2  14   1     1417.17     1254.37     73.64 o
   3  14   1     2131.83     1962.04     98.63 o
   4  14   1     2693.55     2868.74    157.14 o
   5  14   1    14831.98    14951.27    354.25 o
   6  14   1    11918.38    12089.83    336.70 o
   7  14   1      349.53      169.65    142.27 o
   0  15   1    10259.06    10419.66    266.85 o
   1  15   1     3015.38     2960.86    140.70 o
   2  15   1      712.15      733.08     45.27 o
   3  15   1     8465.46     8887.14    258.66 o
   4  15   1     3507.06     3453.71    182.67 o
   5  15   1      190.19       98.46     79.45 o
   6  15   1       41.58      -13.57    140.73 o
   1  16   1     1797.17     1695.41     64.65 o
   2  16   1      574.80      550.75     40.05 o
   3  16   1      327.83      345.25     42.49 o
   4  16   1     4228.89     4185.01    254.98 o
   5  16   1        7.05      153.52     97.88 o
   6  16   1      470.59      568.16     54.77 o
   0  17   1     6588.18     6436.60    232.27 o
   1  17   1     7066.10     6971.53    169.57 o
   2  17   1     2536.71     2745.58    199.54 o
   3  17   1     9520.24     9328.97    291.42 o
   4  17   1      483.80      522.76     41.75 o
   5  17   1       12.88       -4.19     81.97 o
   1  18   1     6712.14     6556.87    175.18 o
   2  18   1     2937.74     2781.58    140.85 o
   3  18   1        6.43       34.81    106.81 o
   4  18   1      979.01     1116.07     62.58 o
   5  18   1     4967.56     5410.41    343.76 o
   0  19   1      478.72      708.89    175.93 o
   1  19   1     2044.91     1942.91     70.40 o
   2  19   1     3958.31     3903.44    199.19 o
   3  19   1      545.26      609.11     48.08 o
   4  19   1      896.90      889.75     61.50 o
   1  20   1     5512.23     5586.71    201.55 o
   2  20   1     1813.87     2016.21    123.58 o
   3  20   1     1611.69     1659.80     98.73 o
   0  21   1     1843.62     1885.08    104.71 o
   0   0   2    17203.84    17884.59    212.82 o
   1   0   2     9768.95     9221.08    126.48 o
   2   0   2    62393.20    61797.34    545.47 o
   3   0   2     4261.26     4037.81    156.07 o
   4   0   2    31790.32    31995.64    498.53 o
   5   0   2      133.21      102.67     75.59 o
   6   0   2     3684.43     4107.58    217.32 o
   7   0   2     8351.17     8774.10    349.63 o
   8   0   2     1323.59     1419.51    106.40 o
   9   0   2     3395.20     4280.66    304.40 o
   1   1   2       59.29      105.99     10.54 o
   2   1   2     1567.96     1496.12     60.51 o
   3   1   2     9179.23     9168.97    162.56 o
   4   1   2    17906.77    18491.46    265.19 o
   5   1   2     2687.49     2572.81    116.62 o
   6   1   2     3443.56     3382.25    179.23 o
   7   1   2      186.90      101.91     61.50 o
   8   1   2        1.45       37.84     57.74 o
   9   1   2     2290.73     2284.11    124.44 o
   0   2   2     4316.84     4483.68    113.32 o
   1   2   2       32.86       39.14     26.09 o
   2   2   2     1200.16     1100.04     74.11 o
   3   2   2     1262.70     1824.11    104.81 o
   4   2   2       95.99       69.63     44.04 o
   5   2   2     4376.80     4155.23    206.11 o
   6   2   2     4417.80     4237.23    219.97 o
   7   2   2     3911.23     3707.44    233.68 o
   8   2   2     4872.37     4267.70    272.76 o
   9   2   2       21.33       88.66     84.79 o
   1   3   2    41119.34    42238.47    285.00 o
   2   3   2    12441.51    12862.72    234.79 o
   3   3   2       33.32       54.15     43.44 o
   4   3   2    26698.29    26812.11    454.15 o
   5   3   2    33627.40    33584.77    569.64 o
   6   3   2    13709.88    13240.90    395.36 o
   7   3   2     1318.28     1428.09    110.59 o
   8   3   2     1907.08     1783.52    143.76 o
   9   3   2     5242.11     5629.76    350.85 o
   0   4   2    40558.10    40512.64    417.99 o
   1   4   2       49.99       51.88     28.89 o
   2   4   2      258.42      378.15     29.18 o
   3   4   2      286.64      386.46     33.35 o
   4   4   2        1.46       14.28     47.60 o
   5   4   2     6263.43     6057.13    239.85 o
   6   4   2     8838.11     8153.33    318.92 o
   7   4   2      865.78      897.21     72.38 o
   8   4   2      405.09      337.55     52.69 o
   9   4   2      850.73      727.84     70.88 o
   1   5   2     6940.05     7065.05    129.56 o
   2   5   2      715.75      848.79     59.93 o
   3   5   2     2055.59     1878.74    119.91 o
   4   5   2    10649.35    10231.13    288.87 o
   5   5   2    32429.18    30619.38    562.80 o
   6   5   2    10664.34    10257.31    362.97 o
   7   5   2      132.73      121.11     83.91 o
   8   5   2      764.04      875.23     61.05 o
   9   5   2     3625.63     3559.25    233.94 o
   0   6   2     1235.94     1358.34     92.29 o
   1   6   2      481.86      339.03     20.43 o
   2   6   2    15193.86    15171.74    294.55 o
   3   6   2    32633.24    33586.90    493.22 o
   4   6   2    26840.46    26542.00    485.59 o
   5   6   2       28.06       -9.52     50.58 o
   6   6   2      793.65      834.05     86.68 o
   7   6   2     9436.71     9895.68    390.57 o
   8   6   2      458.42      376.57     49.12 o
   9   6   2      839.41      875.23     87.26 o
   1   7   2    17890.19    18781.04    240.47 o
   2   7   2    16981.13    16583.43    324.84 o
   3   7   2     3340.22     3538.98    165.41 o
   4   7   2      443.79      448.73     39.90 o
   5   7   2     7420.61     7408.06    276.50 o
   6   7   2      213.40      236.00     88.39 o
   7   7   2       33.91      141.92     75.27 o
   8   7   2      773.50      818.34     68.49 o
   9   7   2      444.38      526.86     65.19 o
   0   8   2     2619.59     2712.19    137.15 o
   1   8   2       27.33      108.87     46.27 o
   2   8   2      192.91      176.50     22.03 o
   3   8   2    19859.64    20308.50    406.71 o
   4   8   2      263.44      275.03     28.57 o
   5   8   2     6025.24     6073.50    270.96 o
   6   8   2     1022.98     1031.51     91.47 o
   7   8   2    10179.50    10490.05    422.40 o
   8   8   2     6517.82     5975.97    357.74 o
   9   8   2       71.21      120.50    130.02 o
   1   9   2    12467.23    12445.32    304.41 o
   2   9   2     5641.47     5970.66    219.42 o
   3   9   2      147.44      169.03     26.49 o
   4   9   2       32.15      104.13     56.23 o
   5   9   2     8236.69     8261.49    323.30 o
   6   9   2     1028.16      931.67     77.17 o
   7   9   2      449.56      539.10     50.01 o
   8   9   2     1598.65     1699.94    128.17 o
   0  10   2    77161.92    79521.83    865.98 o
   1  10   2       85.19      120.09     44.60 o
   2  10   2     6607.72     6707.50    246.15 o
   3  10   2     3215.45     3092.72    181.33 o
   4  10   2      259.81      279.48     35.12 o
   5  10   2      541.70      685.72     58.06 o
   6  10   2     2838.38     2866.01    222.21 o
   7  10   2       17.45      125.85     89.25 o
   8  10   2      431.84      495.31     58.94 o
   1  11   2     9407.95     9138.25    210.82 o
   2  11   2     5711.88     5374.83    237.44 o
   3  11   2     9073.70     9179.92    316.53 o
   4  11   2     3372.28     3162.10    206.96 o
   5  11   2    14661.29    13918.74    438.28 o
   6  11   2     4401.18     4162.22    277.40 o
   7  11   2        7.34       16.36    107.70 o
   8  11   2     1637.28     1664.13    129.96 o
   0  12   2       46.89      133.59     58.91 o
   1  12   2    21048.35    20431.36    445.78 o
   2  12   2      323.11      177.11     79.78 o
   3  12   2    23201.16    22761.28    520.44 o
   4  12   2     2763.07     2781.50    211.80 o
   5  12   2      221.42      266.06     36.31 o
   6  12   2      153.76      268.11     96.41 o
   7  12   2     9125.27     8504.57    427.38 o
   1  13   2     3603.10     3694.67    148.34 o
   2  13   2     3720.40     3565.69    218.76 o
   3  13   2      917.11      986.12     77.46 o
   4  13   2     1548.87     1515.28    121.06 o
   5  13   2     1558.64     1708.27    138.03 o
   6  13   2     3891.35     3968.01    274.14 o
   7  13   2       10.90      -18.15     86.87 o
   0  14   2      161.10      208.90     33.33 o
   1  14   2    10322.28    10198.60    253.74 o
   2  14   2       36.92      -35.70     79.74 o
   3  14   2    18618.72    18921.38    521.25 o
   4  14   2      270.49      263.69    108.33 o
   5  14   2     1799.80     1709.87    133.89 o
   6  14   2      632.10      613.04     61.33 o
   7  14   2    12119.20    11972.12    511.23 o
   1  15   2    14146.21    14373.82    472.36 o
   2  15   2       26.72      129.12     75.27 o
   3  15   2     1225.32     1226.60     88.51 o
   4  15   2     3104.75     3565.46    245.54 o
   5  15   2     5081.91     5505.33    318.24 o
   6  15   2      735.02      795.63     67.30 o
   0  16   2     5132.80     4909.38    278.05 o
   2  16   2     4468.29     4314.14    269.37 o
   3  16   2     3595.18     3339.39    249.29 o
   4  16   2     5239.36     5480.76    316.83 o
   5  16   2     1173.31     1111.87     77.16 o
   6  16   2      186.23      -18.75    138.67 o
   1  17   2     2894.13     2870.67    147.07 o
   2  17   2      112.12       60.40     95.22 o
   3  17   2     3036.26     3444.53    270.27 o
   4  17   2       13.25      -34.81     91.93 o
   5  17   2     7004.67     8063.71    400.10 o
   0  18   2       14.92      -47.01     81.52 o
   1  18   2     8394.00     8072.62    271.09 o
   2  18   2      554.52      528.74     58.05 o
   3  18   2     4717.35     4756.66    324.33 o
   4  18   2      333.55      309.53     60.12 o
   1  19   2      286.89      254.95     71.71 o
   2  19   2      323.01      349.11    123.51 o
   3  19   2     1196.82     1222.38     99.80 o
   4  19   2      382.64      339.90     56.85 o
   0  20   2    10043.41     9353.94    454.47 o
   1  20   2     3048.25     2852.35    151.75 o
   2  20   2     2091.33     2037.16    154.78 o
   1   0   3    23861.96    22922.21    216.01 o
   2   0   3    42369.65    39174.28    462.00 o
   3   0   3      119.45       -5.95     57.74 o
   4   0   3     1126.49     1065.05     85.90 o
   6   0   3      510.71      508.27     44.37 o
   7   0   3     2030.04     2106.54    150.68 o
   8   0   3     8020.07     7892.40    371.52 o
   9   0   3      285.68      216.96    125.29 o
   0   1   3    16694.60    15836.27    172.56 o
   1   1   3     4446.39     4222.44     79.30 o
   2   1   3     1152.92     1094.47     57.01 o
   3   1   3     1007.91     1012.70    123.20 o
   4   1   3    10782.25    10598.46    238.42 o
   5   1   3       21.06       21.50     44.14 o
   6   1   3      591.13      618.90     33.67 o
   7   1   3     4626.67     4579.95    187.93 o
   8   1   3     1194.58     1129.83     55.33 o
   9   1   3      585.51      561.82     44.72 o
   1   2   3      112.69      122.78     15.79 o
   2   2   3    24027.66    22814.06    341.42 o
   3   2   3     2690.55     2457.53    133.92 o
   4   2   3     1543.93     1414.02     97.31 o
   5   2   3      404.14      400.15     34.83 o
   6   2   3      514.80      497.25     39.60 o
   7   2   3      449.41      450.12     44.36 o
   8   2   3     5595.79     4931.57    305.64 o
   9   2   3      106.60        0.00    117.53 o
   0   3   3   200375.42   179543.30   1055.70 o
   1   3   3    12670.84    12356.78    166.51 o
   2   3   3     2155.83     1985.27    105.40 o
   3   3   3     7855.93     7648.46    225.38 o
   4   3   3     5109.24     4974.15    206.89 o
   5   3   3      790.48      892.32     73.59 o
   6   3   3    19139.37    19166.83    488.75 o
   7   3   3      184.17      213.97    101.77 o
   8   3   3     1041.20     1170.17     99.80 o
   9   3   3     1623.88     1793.83    145.16 o
   1   4   3      525.09      586.24     65.71 o
   2   4   3    13971.12    13849.56    273.21 o
   3   4   3      212.41      240.51     26.19 o
   4   4   3      928.81      940.14     81.67 o
   5   4   3     7074.39     7126.52    277.13 o
   7   4   3      319.46      244.96     94.35 o
   8   4   3     6534.87     6450.16    341.66 o
   9   4   3      305.63      186.90    126.78 o
   0   5   3    61711.66    61818.63    607.91 o
   1   5   3    16042.39    15921.85    208.52 o
   2   5   3       31.98       53.56     48.50 o
   3   5   3     6206.29     6352.88    208.18 o
   4   5   3    26350.21    26156.79    484.65 o
   5   5   3       74.29      135.09     54.45 o
   6   5   3      608.28      537.21     46.45 o
   7   5   3      834.55      817.31     55.40 o
   8   5   3       42.83       49.39     85.09 o
   9   5   3     1567.64     1567.74    121.01 o
   1   6   3     8994.23     8678.72    161.75 o
   2   6   3    52234.79    51991.64    593.58 o
   3   6   3      934.08      836.80     73.34 o
   4   6   3     4439.57     4676.05    212.41 o
   5   6   3     2165.18     2057.89    157.06 o
   6   6   3     4707.98     4826.32    254.66 o
   7   6   3     2954.56     2870.19    220.44 o
   8   6   3     8008.74     8082.01    397.19 o
   9   6   3      463.43      530.15     62.21 o
   0   7   3     4438.31     4582.13    180.81 o
   1   7   3      612.80      699.25     36.32 o
   2   7   3    12294.02    12200.50    289.53 o
   3   7   3     1372.15     1594.36    122.92 o
   4   7   3     8839.01     9365.80    299.25 o
   5   7   3      385.24      248.87    116.70 o
   6   7   3       92.07      -36.90     92.84 o
   7   7   3     2616.62     2590.16    183.60 o
   9   7   3      307.52      180.35    134.52 o
   1   8   3      311.79      365.29     81.87 o
   2   8   3    32246.77    32316.33    502.74 o
   3   8   3     8885.02     9279.08    278.37 o
   4   8   3     5367.69     5561.81    242.33 o
   5   8   3     1089.89     1091.94     75.40 o
   6   8   3      661.29      629.83     48.54 o
   7   8   3      190.20      197.30     84.22 o
   8   8   3     8973.34     8902.82    434.51 o
   0   9   3    35759.49    36318.08    556.04 o
   1   9   3      639.67      630.31     32.64 o
   3   9   3     2979.04     2889.22    167.51 o
   4   9   3     7379.78     7789.98    290.90 o
   5   9   3        3.15      -34.21     65.45 o
   6   9   3     6715.96     6422.97    314.68 o
   7   9   3      733.76      656.62     57.18 o
   8   9   3     7060.66     7435.91    395.07 o
   1  10   3       58.92       46.24     51.42 o
   2  10   3      608.95      596.58     35.74 o
   3  10   3      374.82      407.26     44.66 o
   4  10   3     9077.00     9274.11    329.24 o
   5  10   3     5696.24     5378.88    276.88 o
   6  10   3     3683.48     3725.90    254.43 o
   7  10   3        1.30       44.33     41.35 o
   8  10   3      209.27      170.51    157.12 o
   0  11   3    10693.77    10517.36    319.96 o
   1  11   3     2279.60     2326.90    115.88 o
   2  11   3      133.49       84.21     58.33 o
   3  11   3      372.68      359.61     36.02 o
   4  11   3    14239.25    14691.96    434.24 o
   5  11   3     1509.43     1613.54    142.21 o
   6  11   3      267.61      250.00     43.45 o
   7  11   3     1934.26     2000.68    169.68 o
   1  12   3     2449.86     2516.46    125.03 o
   2  12   3    10897.22    10632.66    351.50 o
   3  12   3        0.82        0.00     65.15 o
   4  12   3     7226.82     7087.40    322.87 o
   5  12   3      347.49      433.08     43.75 o
   6  12   3    10395.69     9810.49    426.19 o
   7  12   3      436.08      475.67     53.58 o
   0  13   3     7261.97     7869.15    304.57 o
   1  13   3       55.68       37.18     82.42 o
   2  13   3     6705.67     6704.19    294.26 o
   3  13   3        1.43      -74.68     74.68 o
   4  13   3     2635.38     2693.97    205.14 o
   7  13   3     1837.03     1824.34    162.19 o
   1  14   3      651.58      767.88     42.20 o
   2  14   3    16266.12    16015.46    468.93 o
   3  14   3     1279.98     1272.95    109.08 o
   4  14   3      331.67      299.73    102.09 o
   5  14   3      437.65      292.61    114.31 o
   6  14   3     2722.69     2786.88    205.95 o
   7  14   3      727.19      715.80     70.27 o
   0  15   3     6110.76     5769.21    298.30 o
   1  15   3      586.08      615.37     53.30 o
   2  15   3        4.32       53.25     84.20 o
   3  15   3     1117.90     1185.27     92.96 o
   4  15   3     1297.53     1357.12    108.77 o
   5  15   3      204.48      164.86    125.58 o
   6  15   3     2551.80     2665.23    201.71 o
   1  16   3      234.24      285.65     37.41 o
   2  16   3     2302.33     2254.84    164.73 o
   4  16   3      218.53      286.28     48.51 o
   5  16   3     3742.49     3472.66    269.84 o
   6  16   3      168.08      304.41     44.63 o
   0  17   3     3387.79     3161.79    244.73 o
   1  17   3       43.69       89.44     59.65 o
   2  17   3      253.72      185.11    113.39 o
   3  17   3     1379.54     1575.02    129.34 o
   4  17   3    10042.24    10801.31    464.83 o
   5  17   3      121.51      207.69    144.91 o
   1  18   3       23.06       34.59    146.23 o
   2  18   3      412.02      392.31     55.07 o
   3  18   3     1026.77     1103.32     84.60 o
   4  18   3     2567.08     2584.06    199.92 o
   0  19   3     7433.42     7228.92    383.28 o
   1  19   3     1000.70      975.25     58.23 o
   2  19   3     1444.14     1540.14    123.68 o
   1  20   3      252.22       75.43     92.67 o
   2  20   3     4199.58     4749.89    322.84 o
   0   0   4     8124.49     9014.15    211.95 o
   1   0   4      294.54      186.27     19.50 o
   2   0   4    22533.45    21535.38    367.96 o
   3   0   4       47.72        0.00     57.13 o
   4   0   4    18720.75    18875.27    414.51 o
   5   0   4     3008.89     3013.00    182.14 o
   6   0   4     2524.98     2713.77    189.06 o
   7   0   4     1564.54     1814.29    136.85 o
   8   0   4     3502.59     3031.88    214.26 o
   9   0   4     2001.38     2202.22    167.29 o
   1   1   4      637.88      905.37     67.86 o
   2   1   4     4261.79     4508.42    120.34 o
   3   1   4      667.28      745.66     40.68 o
   4   1   4      418.21      426.64     43.62 o
   5   1   4      448.26      466.55     24.94 o
   6   1   4     7861.92     7692.58    224.67 o
   7   1   4       96.61      110.52     82.72 o
   8   1   4        5.55      -74.27     74.27 o
   9   1   4      232.29       91.43     99.25 o
   0   2   4     5791.54     6100.17    173.57 o
   1   2   4    33109.61    32884.15    933.83 o
   2   2   4     1124.90     1104.41     76.39 o
   3   2   4      426.48      450.58     33.35 o
   4   2   4     2569.87     2554.98    164.77 o
   5   2   4      256.37      227.70     90.19 o
   6   2   4     9281.51     8303.58    341.27 o
   7   2   4     1309.59     1273.56     97.46 o
   8   2   4     7049.48     7395.39    373.97 o
   9   2   4      202.71      224.97    130.04 o
   1   3   4      682.33      970.61     47.74 o
   2   3   4     4202.81     4021.17    157.59 o
   3   3   4     9107.42     8455.38    249.24 o
   4   3   4     6497.63     6424.03    242.84 o
   5   3   4      417.70      486.18     44.66 o
   6   3   4     7881.56     7363.83    316.72 o
   7   3   4       51.20      140.14     74.09 o
   9   3   4     5507.48     6186.11    371.25 o
   0   4   4    10809.75    12505.35    265.41 o
   1   4   4     3580.45     4131.21    112.15 o
   2   4   4     4142.11     3927.57    157.49 o
   3   4   4     4972.08     4520.82    187.65 o
   4   4   4      194.07      210.72     27.68 o
   5   4   4      676.00      617.44     59.27 o
   6   4   4       61.57       72.00     65.76 o
   7   4   4       19.36      -92.53     92.53 o
   8   4   4     2447.18     2672.88    188.89 o
   9   4   4     1813.09     1924.42    160.99 o
   1   5   4    23776.32    24064.88    451.81 o
   2   5   4       96.12      160.99     21.43 o
   3   5   4    13830.65    13330.57    320.71 o
   4   5   4     4697.37     4467.81    211.87 o
   5   5   4       21.30       93.12     74.08 o
   6   5   4    19475.44    18731.78    503.00 o
   7   5   4      716.09      668.85     54.79 o
   8   5   4       42.91       33.92    113.06 o
   9   5   4     2491.05     2686.36    221.08 o
   0   6   4     3121.45     3085.02    153.49 o
   1   6   4     8958.32     8890.75    175.43 o
   2   6   4    18644.73    18163.25    363.43 o
   3   6   4     2376.70     2211.74    143.18 o
   4   6   4    21676.00    22627.11    477.50 o
   5   6   4     6258.16     6534.98    279.15 o
   7   6   4     2265.37     1860.51    146.21 o
   8   6   4     1797.09     1712.92    105.55 o
   1   7   4      650.61      615.83     60.18 o
   2   7   4      153.82       85.12     65.18 o
   3   7   4     1463.65     1289.72     97.86 o
   4   7   4     2149.91     2169.42    159.16 o
   5   7   4      140.56      165.75     69.04 o
   6   7   4      280.73      220.84    105.06 o
   7   7   4     2340.24     2205.56    168.60 o
   8   7   4     1000.33     1115.81     90.55 o
   0   8   4     1365.00     1430.98     98.46 o
   1   8   4    50401.57    50792.99    473.33 o
   2   8   4     1816.42     1939.51    137.64 o
   3   8   4     6890.96     6734.15    255.43 o
   4   8   4    10137.79    10057.21    340.58 o
   5   8   4      429.56      419.46     39.89 o
   6   8   4     8294.94     7652.53    352.05 o
   7   8   4     3311.57     3538.52    270.38 o
   8   8   4     7205.93     7058.75    381.64 o
   1   9   4     7035.17     7044.77    406.63 o
   2   9   4    27645.11    27944.47    506.96 o
   3   9   4     9992.14    10025.71    318.03 o
   4   9   4     2379.18     2246.33    169.92 o
   5   9   4     4144.50     4459.10    245.73 o
   6   9   4     1150.36     1246.71    102.50 o
   7   9   4        5.43       81.82     78.54 o
   8   9   4     3672.96     3781.60    246.49 o
   0  10   4     1114.62     1109.91     99.57 o
   1  10   4     1022.27     1007.45     56.22 o
   2  10   4    19632.83    19375.38    445.62 o
   3  10   4     1865.85     1935.25    153.98 o
   4  10   4     3559.29     3116.86    216.57 o
   5  10   4       14.21      -12.79     74.97 o
   6  10   4       73.15     -107.11    107.11 o
   8  10   4      172.24       39.28    138.96 o
   1  11   4    19564.67    19095.01    325.28 o
   2  11   4     4376.98     4433.33    223.84 o
   3  11   4     2445.57     2634.05    173.21 o
   4  11   4     7029.08     7350.50    314.99 o
   5  11   4     4338.22     4402.86    251.99 o
   6  11   4    11106.68    10569.58    426.30 o
   7  11   4     1505.74     1382.92    116.83 o
   0  12   4    11199.08    11681.43    364.99 o
   1  12   4      119.18      100.10     61.30 o
   2  12   4     1683.23     1737.55    120.51 o
   3  12   4     7256.71     7266.71    307.33 o
   4  12   4     4564.33     4751.43    261.69 o
   5  12   4     1958.09     2224.27    165.84 o
   6  12   4       24.69       80.03     85.98 o
   7  12   4     2822.31     3406.64    221.18 o
   1  13   4      481.16      532.55     47.34 o
   2  13   4      446.50      451.32     39.00 o
   3  13   4     2016.75     2071.84    148.58 o
   4  13   4     3607.85     3760.61    245.45 o
   5  13   4      204.30      257.12     45.53 o
   6  13   4       95.58       50.88     97.00 o
   7  13   4     2035.47     1907.29    156.55 o
   0  14   4     4073.26     4661.81    250.19 o
   1  14   4    10054.43     9823.92    265.49 o
   2  14   4       64.74       77.06     94.02 o
   3  14   4     7794.69     7507.97    332.53 o
   4  14   4     2776.14     2902.53    185.12 o
   5  14   4      788.43      762.67     62.24 o
   6  14   4     5115.83     5279.52    332.21 o
   1  15   4     3002.07     2939.30    312.03 o
   2  15   4    12267.35    11235.70    413.99 o
   3  15   4       37.55        0.00     79.44 o
   4  15   4      890.43      843.49     65.53 o
   5  15   4    13259.85    12868.83    480.20 o
   0  16   4      384.96      101.80    119.06 o
   1  16   4     1892.18     1961.72    107.54 o
   2  16   4     5235.20     5390.73    308.50 o
   3  16   4       51.65       15.47    109.19 o
   4  16   4     1772.88     1877.14    141.92 o
   5  16   4      491.56      534.63     68.47 o
   1  17   4    12223.07    12227.46    326.26 o
   2  17   4     5910.19     5576.86    323.36 o
   3  17   4      507.52      473.63     59.24 o
   4  17   4     2417.81     2374.59    167.38 o
   5  17   4     9355.87     9121.73    445.25 o
   0  18   4    12434.16    13116.78    501.60 o
   1  18   4      293.65      247.66     91.99 o
   2  18   4      858.43      756.15     68.50 o
   3  18   4    10944.13    10428.97    452.84 o
   4  18   4     2803.37     2653.57    208.32 o
   1  19   4      212.69      199.87    124.24 o
   2  19   4     1175.44     1288.18     89.37 o
   3  19   4     2136.91     2464.56    206.97 o
   0  20   4    10042.76     9673.82    464.25 o
   1  20   4     2772.55     2804.05    151.48 o
   1   0   5    25915.64    24560.66    283.60 o
   2   0   5     2299.48     2506.96    142.38 o
   3   0   5      176.90      174.11     25.30 o
   4   0   5     5558.09     5640.37    251.89 o
   5   0   5    49642.56    50679.90    786.54 o
   6   0   5     1376.62     1408.60    100.17 o
   7   0   5      863.68      970.71     77.74 o
   8   0   5     3644.57     3862.52    285.09 o
   9   0   5     2717.53     2778.98    218.15 o
   0   1   5     7966.85     7257.38    431.73 o
   1   1   5      269.64      277.70     15.45 o
   2   1   5     1910.06     1926.63    111.47 o
   3   1   5    10887.04    10664.82    214.16 o
   4   1   5     1178.77     1232.32     73.16 o
   5   1   5     1059.44     1108.91     57.66 o
   6   1   5     2974.90     3045.96    150.65 o
   7   1   5     1318.29     1274.08     77.10 o
   8   1   5      194.14      275.12     84.36 o
   9   1   5      195.13      152.26    156.82 o
   1   2   5    11690.50    11842.24    210.92 o
   2   2   5       25.97      -47.31     59.51 o
   3   2   5      165.18      124.10     70.24 o
   4   2   5     6067.15     6360.44    259.60 o
   5   2   5    34213.67    33815.42    638.17 o
   6   2   5      116.23       62.79     91.35 o
   7   2   5     1205.01     1391.01    109.36 o
   8   2   5      494.92      547.45     53.88 o
   9   2   5     2185.82     2262.51    197.14 o
   0   3   5     2085.76     2193.60    124.71 o
   1   3   5     6411.19     6275.70    155.74 o
   2   3   5     9330.47     8597.53    253.90 o
   3   3   5    15221.21    14119.99    345.20 o
   4   3   5    11826.74    11752.05    347.57 o
   5   3   5      193.62       65.47    110.11 o
   6   3   5     1917.84     1921.91    150.96 o
   7   3   5    17092.97    16929.83    531.09 o
   9   3   5     1022.43     1057.38    103.95 o
   1   4   5     2221.47     2288.93    229.97 o
   2   4   5      987.12     1013.41     76.62 o
   3   4   5     1985.45     1954.83    143.36 o
   4   4   5     7141.73     7141.26    272.94 o
   5   4   5       22.75       44.03     74.68 o
   6   4   5      202.43      252.66     39.28 o
   7   4   5      818.32      907.78     69.39 o
   8   4   5      102.11       87.18    103.25 o
   0   5   5       39.19      174.95     60.10 o
   1   5   5     5940.67     5654.83    146.27 o
   2   5   5     1659.02     1460.76     95.53 o
   3   5   5    27575.08    26393.24    484.21 o
   4   5   5      231.66      269.95     31.85 o
   5   5   5     4129.09     3987.10    226.66 o
   6   5   5      386.63      495.33     44.65 o
   7   5   5     8555.42     8940.17    390.43 o
   8   5   5     3230.96     2952.24    209.36 o
   1   6   5    16977.46    16511.36    559.81 o
   2   6   5      721.39      753.19     63.16 o
   3   6   5     1632.99     1653.15    109.51 o
   4   6   5     1707.47     1663.66    117.85 o
   5   6   5    30017.17    29600.68    617.00 o
   6   6   5     2269.09     2384.90    174.29 o
   7   6   5     1253.00     1267.04     87.31 o
   8   6   5     1242.35     1378.90     82.83 o
   0   7   5    23528.98    23273.92    449.44 o
   1   7   5     2713.66     2735.81    117.00 o
   2   7   5        2.43       31.83     60.69 o
   3   7   5    10256.50    10090.93    314.37 o
   4   7   5     2938.85     2888.82    191.01 o
   5   7   5      489.28      522.81     45.55 o
   6   7   5     3527.72     2996.85    218.22 o
   7   7   5      390.41      405.11     47.62 o
   8   7   5      577.23      630.85     59.54 o
   1   8   5     5998.77     6078.00    169.52 o
   2   8   5     1227.11     1182.54     85.57 o
   3   8   5       47.23      121.10     51.77 o
   4   8   5     2430.62     2447.67    177.09 o
   5   8   5    26496.95    26760.76    608.75 o
   6   8   5     2718.10     2843.44    217.07 o
   7   8   5     1496.38     1453.64     96.57 o
   8   8   5     3683.50     3263.48    244.99 o
   0   9   5        1.90        0.00     68.43 o
   1   9   5     9734.97     9671.31    565.06 o
   2   9   5      224.33      267.27     30.95 o
   3   9   5    18047.55    17674.46    439.26 o
   4   9   5     4918.02     5131.13    258.36 o
   5   9   5      137.51      116.35     80.64 o
   6   9   5      132.87      103.85    109.80 o
   7   9   5    15050.39    14579.81    527.94 o
   8   9   5       58.86       39.87    112.47 o
   1  10   5      468.68      524.38     49.13 o
   2  10   5     3585.20     3535.07    203.19 o
   3  10   5     1300.39     1319.44    110.90 o
   4  10   5      686.96      675.43     51.82 o
   5  10   5      446.77      495.95     52.69 o
   6  10   5     2395.67     2162.01    174.87 o
   7  10   5      289.82       35.71    133.63 o
   0  11   5      370.40      367.05     39.89 o
   1  11   5      621.70      663.90     36.84 o
   2  11   5       31.88      161.26     72.30 o
   3  11   5    21167.20    21392.78    521.16 o
   4  11   5      641.56      625.63     50.03 o
   5  11   5     2190.31     2351.15    177.23 o
   6  11   5       16.86      112.46     89.55 o
   7  11   5     5752.67     5396.96    332.74 o
   1  12   5     2999.87     3123.61    146.13 o
   2  12   5      993.70      963.87     54.52 o
   3  12   5     2094.07     2299.46    183.22 o
   4  12   5     1652.18     1664.72    126.13 o
   5  12   5     2170.21     2121.17    165.28 o
   6  12   5      392.84      386.05    141.38 o
   7  12   5       70.03      -19.04    139.84 o
   0  13   5     9604.65     9408.53    363.53 o
   1  13   5      803.31      809.16     46.32 o
   2  13   5      223.14       37.80    117.26 o
   3  13   5      175.20      249.67     86.30 o
   4  13   5     1284.14     1407.20     93.87 o
   5  13   5        1.93       31.54     97.58 o
   6  13   5      278.49      194.64    128.57 o
   1  14   5     3022.96     3084.13    265.60 o
   2  14   5      473.26      473.64     45.25 o
   3  14   5     1056.39     1039.75     84.61 o
   4  14   5        6.54      187.43     85.68 o
   5  14   5     5720.26     5386.92    329.21 o
   6  14   5      507.48      488.80     62.81 o
   0  15   5      700.54      653.35     53.60 o
   1  15   5    16288.73    15657.87    353.50 o
   2  15   5      351.68      378.31     45.84 o
   3  15   5       64.07       76.17    104.43 o
   4  15   5     2076.70     2342.27    158.68 o
   5  15   5       95.07      -53.86    127.94 o
   1  16   5       38.47       15.60     68.46 o
   2  16   5     1287.19     1284.93     96.25 o
   3  16   5      431.62      428.64     55.07 o
   4  16   5        5.10        0.00    116.33 o
   5  16   5     4310.96     4365.23    314.51 o
   0  17   5       84.26      164.84    118.72 o
   1  17   5     4191.32     3974.81    202.19 o
   2  17   5      113.22      -50.88    113.66 o
   3  17   5    11303.39    10500.73    466.06 o
   4  17   5      889.73      905.95     75.35 o
   1  18   5     3165.92     3220.03    170.60 o
   2  18   5      176.18      154.44     52.07 o
   3  18   5     4345.35     3974.72    300.48 o
   0  19   5     3239.40     3182.94    226.95 o
   1  19   5      571.45      637.59    124.59 o
   2  19   5     1003.92     1123.78     92.03 o
   0   0   6    36113.54    35010.11    530.64 o
   1   0   6    17762.70    17505.11    555.30 o
   2   0   6     3720.73     3723.23    186.16 o
   3   0   6    12215.73    11733.52    345.97 o
   4   0   6     8750.80     8705.19    315.82 o
   5   0   6      423.13      408.75     42.87 o
   6   0   6     5418.63     5306.85    292.58 o
   7   0   6      337.65      250.61    125.31 o
   8   0   6     3905.55     3606.44    280.66 o
   1   1   6     1531.37     1566.79     75.27 o
   2   1   6     9828.19     9501.74    206.73 o
   3   1   6     1158.21     1082.39    142.67 o
   4   1   6     1322.82     1367.91    110.92 o
   5   1   6     1426.82     1520.64    125.53 o
   6   1   6      265.18      276.78     78.79 o
   7   1   6      708.71      694.41     44.36 o
   8   1   6     1022.22      955.89     56.28 o
   0   2   6     9816.76     9780.42    274.07 o
   1   2   6    32013.70    31048.80    897.12 o
   2   2   6     2371.73     2126.31    141.40 o
   3   2   6     6668.90     5992.53    250.58 o
   4   2   6     4720.22     4759.33    235.40 o
   5   2   6      104.69      249.65     85.10 o
   6   2   6        7.72      -40.76     85.09 o
   7   2   6      968.76      976.45     73.58 o
   8   2   6       21.82       18.15    100.26 o
   1   3   6    33227.67    31749.81    361.43 o
   2   3   6    29986.73    27080.70    489.05 o
   3   3   6     4580.13     4986.78    220.19 o
   4   3   6      682.94      674.63     45.57 o
   5   3   6     2878.69     2768.46    202.89 o
   6   3   6     9603.38     9628.56    380.43 o
   7   3   6     5395.66     5181.02    313.33 o
   8   3   6     7485.73     8623.06    409.68 o
   0   4   6     2628.11     2849.20    156.44 o
   1   4   6     1362.96     1359.71     87.11 o
   2   4   6     6461.89     6055.93    229.82 o
   3   4   6     4031.46     3822.63    198.67 o
   4   4   6     4534.11     4355.15    240.97 o
   5   4   6      502.53      515.38     54.19 o
   6   4   6       43.85       13.98     84.50 o
   7   4   6     3950.67     3691.36    277.46 o
   8   4   6      102.47      184.48    124.97 o
   1   5   6     2308.59     2057.17    102.69 o
   2   5   6    22192.54    21266.86    440.28 o
   3   5   6    14178.62    13532.62    368.78 o
   4   5   6      637.50      571.80     51.52 o
   5   5   6     1232.49     1003.83     85.54 o
   6   5   6      217.31       56.84    108.03 o
   7   5   6      972.40     1022.30     80.43 o
   8   5   6     3531.58     3116.36    225.24 o
   0   6   6    32509.59    32320.53    548.39 o
   1   6   6     8970.49     8545.57    199.65 o
   2   6   6     2100.42     2084.78    143.35 o
   3   6   6    22113.40    20674.12    471.29 o
   4   6   6     8693.16     8195.32    325.05 o
   5   6   6      535.63      553.20     55.38 o
   6   6   6     5641.49     5424.64    310.23 o
   7   6   6      298.68      367.86     50.30 o
   8   6   6     3645.89     3666.95    279.34 o
   1   7   6     1606.96     1662.28    154.11 o
   2   7   6      787.92      746.88     51.84 o
   3   7   6       84.76       59.51     68.44 o
   4   7   6      920.26      840.15     54.82 o
   5   7   6     5997.19     6164.45    306.62 o
   6   7   6       79.42      -29.75    107.71 o
   7   7   6       55.33      190.12    102.35 o
   8   7   6       19.72        0.00    118.71 o
   0   8   6    12363.67    12423.75    365.58 o
   1   8   6    10995.59    10961.67    238.14 o
   2   8   6     1558.89     1493.20    112.15 o
   3   8   6     8362.78     8025.44    314.07 o
   4   8   6     5194.93     5068.48    265.01 o
   5   8   6      282.97      322.33    109.23 o
   6   8   6      105.65       30.65     86.88 o
   7   8   6       43.29        0.00    138.05 o
   1   9   6     7057.88     7329.68    208.75 o
   2   9   6     9890.81     9843.30    336.03 o
   3   9   6     1948.78     1748.57    128.31 o
   4   9   6      428.93      475.71     43.76 o
   5   9   6      236.07      299.98     40.77 o
   6   9   6     6310.31     6477.54    351.43 o
   7   9   6      582.99      581.14     61.03 o
   0  10   6       10.54       11.01     61.59 o
   1  10   6     1830.46     1697.89     89.03 o
   2  10   6     4939.67     4996.95    250.30 o
   3  10   6     1732.51     1750.82    131.83 o
   4  10   6     1397.29     1485.66     97.77 o
   5  10   6      315.79      368.47     46.13 o
   6  10   6        4.21       82.11    105.32 o
   7  10   6     4055.77     4391.48    331.18 o
   1  11   6     1689.80     1789.69     94.16 o
   2  11   6    11751.86    11536.83    377.96 o
   4  11   6      852.65      969.80     79.23 o
   5  11   6     4096.84     3228.31    203.96 o
   6  11   6      490.10      571.85     60.13 o
   7  11   6       80.95      117.23    126.75 o
   0  12   6     9964.80    10092.07    374.54 o
   1  12   6      571.75      817.31    125.95 o
   2  12   6      160.97      238.95     88.08 o
   3  12   6     4601.02     4327.98    257.76 o
   4  12   6     4662.88     4617.76    280.45 o
   5  12   6       30.09      159.47     93.12 o
   6  12   6     4804.65     4172.41    306.66 o
   1  13   6      119.72      -80.82    121.40 o
   2  13   6      365.25      410.47     44.65 o
   3  13   6     1540.53     1337.63    101.06 o
   4  13   6      498.55      551.93     56.56 o
   5  13   6     5411.86     5187.83    326.99 o
   6  13   6      113.13      280.29    107.12 o
   0  14   6     9383.53     9880.91    395.81 o
   1  14   6     1544.61     1566.75     85.01 o
   2  14   6     2762.03     3296.04    233.49 o
   3  14   6     3044.42     3146.95    241.91 o
   4  14   6     7060.54     7331.82    363.98 o
   5  14   6       28.24      -35.70    103.83 o
   1  15   6      225.61      135.38     86.83 o
   2  15   6     1157.68     1134.57     99.22 o
   3  15   6     2885.03     2854.84    205.41 o
   4  15   6      862.23      854.43     86.37 o
   5  15   6     2296.27     1957.37    162.87 o
   0  16   6     3128.06     3354.27    257.75 o
   1  16   6     3084.01     3139.74    312.38 o
   2  16   6     2335.69     2020.45    152.76 o
   3  16   6      615.72      329.29    165.24 o
   4  16   6       80.24       94.62     90.75 o
   1  17   6      231.57       76.53     96.25 o
   2  17   6     6589.14     6772.89    373.86 o
   3  17   6      464.74      333.39    136.03 o
   0  18   6     1350.04     1406.74    101.01 o
   1  18   6     6395.69     6160.53    251.42 o
   2  18   6        3.00       19.34    116.03 o
   1   0   7     4059.45     3977.47    162.79 o
   2   0   7      590.08      543.83     40.80 o
   3   0   7    19039.38    19089.88    463.85 o
   4   0   7      273.83      272.34     91.08 o
   5   0   7       10.52       78.25     84.49 o
   6   0   7     8274.37     8424.53    375.97 o
   7   0   7      831.61      933.06     72.67 o
   8   0   7       93.42      114.85    140.74 o
   0   1   7     8497.98     8326.18    288.58 o
   1   1   7    10126.14     9850.24    351.81 o
   2   1   7     1113.17     1092.37     56.16 o
   3   1   7        5.71       -0.09     50.48 o
   4   1   7      275.04      230.38     70.30 o
   5   1   7      469.51      468.57     32.10 o
   6   1   7      342.22      424.22     90.78 o
   7   1   7      620.35      669.25     68.03 o
   8   1   7     1809.56     1667.33    100.11 o
   1   2   7     3801.09     3839.60    230.56 o
   2   2   7     1056.58     1069.49     82.57 o
   3   2   7     2867.54     2732.32    181.16 o
   4   2   7      549.45      499.95     47.94 o
   5   2   7     2782.30     2776.39    175.63 o
   6   2   7     3579.81     3393.35    254.98 o
   7   2   7      818.02      813.62     68.50 o
   8   2   7       75.54      211.25    113.66 o
   0   3   7     3272.31     3269.25    185.88 o
   1   3   7     6388.58     6416.12    263.82 o
   2   3   7     1278.10     1255.64    103.47 o
   3   3   7     3203.32     2780.32    196.20 o
   4   3   7    16175.57    16667.28    470.97 o
   5   3   7     4553.96     4498.70    266.20 o
   6   3   7      608.68      638.67     53.59 o
   7   3   7     1124.16     1118.69     78.05 o
   8   3   7     4170.88     4136.56    302.81 o
   1   4   7     1842.76     1771.99    118.20 o
   2   4   7     1723.58     1501.23    116.08 o
   3   4   7      278.48      310.74     35.42 o
   4   4   7      824.70      815.01     77.45 o
   5   4   7     1999.87     2117.66    155.44 o
   6   4   7      329.04      412.23     49.11 o
   7   4   7     1728.87     1594.42    131.78 o
   8   4   7       67.07      137.46    137.46 o
   0   5   7    28765.31    28419.79    529.14 o
   1   5   7    23762.09    23682.41    825.89 o
   2   5   7     1004.94     1177.46     98.05 o
   3   5   7     1252.22     1090.17     92.11 o
   4   5   7     5786.28     5441.42    275.16 o
   5   5   7     2216.26     2116.12    161.45 o
   6   5   7     8122.57     8305.62    377.27 o
   7   5   7       61.48       35.41    109.19 o
   8   5   7     2604.54     2850.46    228.26 o
   1   6   7     1277.15     1182.58     65.83 o
   2   6   7     6444.01     6391.06    264.87 o
   3   6   7     6803.28     6473.22    285.01 o
   4   6   7      358.55      366.43     41.97 o
   5   6   7      173.79        0.00    107.72 o
   6   6   7     6718.66     5850.84    338.15 o
   7   6   7      836.07      984.84     78.62 o
   0   7   7       72.61      179.72     69.33 o
   1   7   7       28.62       66.66     59.36 o
   2   7   7     3078.01     2926.86    190.14 o
   3   7   7      306.38      310.74     37.80 o
   4   7   7      756.00      781.51     53.01 o
   5   7   7      594.58      597.58     74.44 o
   6   7   7     1407.57     1414.17    121.30 o
   7   7   7      279.36      347.01     53.57 o
   1   8   7     6109.60     6509.38    300.83 o
   2   8   7     8816.33     8564.79    312.08 o
   3   8   7     2691.97     2766.73    198.33 o
   4   8   7     4178.86     4614.52    276.49 o
   5   8   7     1024.10     1049.83     66.14 o
   6   8   7     2528.91     2474.32    165.33 o
   7   8   7     1535.80     1558.74    115.34 o
   0   9   7      202.04      136.00     99.99 o
   1   9   7      354.90      372.11     29.32 o
   2   9   7     1975.46     1767.62    136.96 o
   3   9   7      949.18     1011.41     79.84 o
   4   9   7     8883.67     9197.16    385.07 o
   5   9   7     1959.88     1930.01    144.65 o
   6   9   7      217.05      177.36     47.91 o
   7   9   7      536.81      553.11     64.90 o
   1  10   7       44.24       74.14     95.36 o
   2  10   7       26.75       36.00     68.73 o
   3  10   7     2903.72     3057.52    206.10 o
   4  10   7      107.36      172.58     99.68 o
   5  10   7      526.68      362.31    121.17 o
   6  10   7      309.01      176.79    134.52 o
   0  11   7    18250.97    17722.00    510.56 o
   1  11   7    16186.19    16665.11    795.66 o
   2  11   7     1032.54     1104.45     94.45 o
   3  11   7       14.36      -90.74     90.74 o
   4  11   7     3984.77     4274.59    279.89 o
   5  11   7     1211.47     1138.47     97.13 o
   6  11   7     5524.53     6037.37    370.67 o
   1  12   7      640.08      561.19    116.87 o
   2  12   7     8360.53     8243.17    354.07 o
   3  12   7      606.38      518.67     49.13 o
   4  12   7     2423.39     2350.56    177.85 o
   5  12   7     4275.49     4299.65    284.67 o
   6  12   7     2515.66     2439.99    201.69 o
   0  13   7       14.54      174.05     71.11 o
   1  13   7     1676.10     1715.78     98.49 o
   2  13   7     2053.62     2305.86    164.36 o
   3  13   7       52.66      -15.17     89.56 o
   4  13   7     2405.20     2237.82    192.45 o
   5  13   7      526.63      360.21    161.05 o
   1  14   7     5555.73     5410.85    230.81 o
   2  14   7    16993.39    16087.69    533.73 o
   3  14   7      304.71      387.50     50.30 o
   4  14   7     5620.40     6168.61    345.60 o
   5  14   7     1107.94     1051.23    106.94 o
   0  15   7     3538.92     3317.37    259.66 o
   1  15   7     3252.96     3401.17    187.46 o
   2  15   7      304.40      167.26    127.38 o
   3  15   7     7484.83     7934.92    406.38 o
   4  15   7     2769.84     3069.01    214.89 o
   1  16   7      322.39      415.47    113.54 o
   2  16   7      983.29     1000.19     73.57 o
   3  16   7     3427.61     3475.74    233.87 o
   0  17   7    18148.17    17482.94    607.39 o
   1  17   7     1719.49     1745.29    104.95 o
   2  17   7       11.06       19.04    124.96 o
   0   0   8       56.57      -19.64     78.85 o
   1   0   8     8933.39     8710.83    277.20 o
   2   0   8     1087.32     1127.17     76.00 o
   3   0   8    31576.66    31938.48    644.28 o
   4   0   8     3201.32     3457.56    227.46 o
   5   0   8      243.89      246.12    111.31 o
   6   0   8       31.64       96.69    104.43 o
   7   0   8    30421.75    31183.36    810.82 o
   1   1   8    12469.89    12000.57    233.06 o
   2   1   8     3806.22     3544.14    177.21 o
   3   1   8      162.88      125.22     71.87 o
   4   1   8      142.38      185.64     66.71 o
   5   1   8     5942.15     5701.21    309.34 o
   6   1   8        4.71       75.13     60.48 o
   7   1   8       19.27      -60.74     88.28 o
   0   2   8      425.65      486.78     43.17 o
   1   2   8     1083.86     1182.42    187.17 o
   2   2   8       48.33      110.09     64.27 o
   3   2   8    25858.98    24780.59    575.82 o
   4   2   8       59.58       80.04     86.58 o
   5   2   8      556.63      669.30     54.49 o
   6   2   8       79.78      -16.36    110.98 o
   7   2   8     2019.84     1924.41    151.20 o
   1   3   8    10614.55    10489.83    635.30 o
   2   3   8      597.65      562.83     43.78 o
   3   3   8      470.67      444.80     43.77 o
   4   3   8       16.61       53.85     84.79 o
   5   3   8    42668.66    41728.45    852.33 o
   6   3   8        0.65       16.07     99.67 o
   7   3   8     1205.57     1162.83     82.82 o
   0   4   8    19665.55    19089.39    452.43 o
   1   4   8     2657.67     2454.80    126.47 o
   2   4   8      511.08      490.99     49.13 o
   3   4   8    14626.46    14694.58    434.96 o
   4   4   8       23.31      -13.39     80.03 o
   5   4   8       95.40       44.33     99.38 o
   6   4   8     1391.34     1306.54     91.49 o
   7   4   8       24.01      -55.93    116.63 o
   1   5   8     2116.50     2114.80    160.45 o
   2   5   8      503.27      450.18     42.87 o
   3   5   8     2051.15     2094.51    138.46 o
   4   5   8       78.32      245.47     81.82 o
   5   5   8    11414.77    11053.11    434.77 o
   6   5   8      433.94      369.70     57.45 o
   7   5   8     1715.59     1533.13    115.07 o
   0   6   8      547.29      604.16     47.34 o
   1   6   8     3902.03     4218.74    163.57 o
   2   6   8      249.94      133.93     98.51 o
   3   6   8    12725.51    12542.36    415.30 o
   4   6   8       35.09       13.69     91.04 o
   5   6   8        8.55      -15.17     97.88 o
   6   6   8      110.61      154.43     88.97 o
   7   6   8    20040.36    20041.59    668.49 o
   1   7   8     9552.97     9459.43    248.11 o
   2   7   8     1560.33     1622.16    127.92 o
   3   7   8      909.24      854.95     67.03 o
   4   7   8     1082.91     1015.09     85.81 o
   5   7   8       12.66       31.24    110.68 o
   6   7   8       82.79       17.85    115.45 o
   7   7   8     3123.50     3238.80    238.85 o
   0   8   8      130.18      119.03     75.28 o
   1   8   8     2805.72     2665.90    143.85 o
   2   8   8      713.28      762.70     65.52 o
   3   8   8    19351.59    19445.47    541.96 o
   4   8   8     1884.55     1773.96    154.19 o
   5   8   8     1655.42     1452.16     97.78 o
   6   8   8       60.44       18.15    100.27 o
   1   9   8     3452.85     3545.52    187.00 o
   2   9   8     1639.74     1497.19    129.11 o
   3   9   8     1159.30      969.30     98.33 o
   4   9   8       51.72      197.56     92.53 o
   5   9   8    14342.87    14997.60    525.46 o
   6   9   8       44.26      -18.74    118.71 o
   0  10   8     1225.53     1219.48     84.34 o
   1  10   8     1343.32     1334.55    109.98 o
   2  10   8      365.85      396.78    133.65 o
   3  10   8     1259.60     1164.88    100.43 o
   4  10   8        2.52       94.61     86.58 o
   5  10   8      199.74      171.41    108.32 o
   6  10   8      758.85      745.01     73.85 o
   1  11   8     3245.35     3633.95    170.40 o
   2  11   8      661.07      725.06     53.60 o
   4  11   8      270.04      246.42    110.12 o
   5  11   8     6922.97     6808.12    375.80 o
   0  12   8     2928.25     2649.84    180.98 o
   1  12   8     8141.75     8364.89    264.95 o
   3  12   8      387.25      384.86     49.71 o
   4  12   8       51.31     -102.94    126.45 o
   5  12   8      216.28       73.80    147.90 o
   1  13   8     2069.54     1939.08    114.46 o
   2  13   8      873.02      892.89     69.99 o
   3  13   8      710.33      870.07     73.55 o
   4  13   8      568.01      694.25     64.60 o
   0  14   8       94.81      117.23    117.23 o
   1  14   8       80.74      156.97    101.76 o
   2  14   8      530.43      559.97     61.33 o
   3  14   8     8067.97     8498.13    400.61 o
   4  14   8      674.53      457.62    181.02 o
   1  15   8     1501.58     1545.15     81.66 o
   2  15   8      174.86       90.16     97.01 o
   3  15   8     5566.19     5380.10    353.88 o
   0  16   8      931.03      915.52     75.35 o
   1  16   8      472.17      386.72    112.99 o
   1   0   9    14525.20    13974.46    307.93 o
   2   0   9     6792.41     6334.23    307.40 o
   3   0   9     8494.31     8179.96    359.18 o
   4   0   9     1070.83     1252.54     93.26 o
   5   0   9     2013.32     2289.25    175.38 o
   6   0   9    10533.74    10662.23    464.85 o
   7   0   9     5565.77     5764.44    375.73 o
   0   1   9       41.42       52.90     62.90 o
   1   1   9     6732.00     6531.87    151.88 o
   2   1   9     1498.68     1505.41     88.56 o
   3   1   9      144.84      135.28     68.24 o
   4   1   9     1406.51     1404.48     71.11 o
   5   1   9     1574.24     1542.11     94.26 o
   6   1   9       48.38       92.14    141.92 o
   7   1   9     1342.31     1446.52     89.24 o
   1   2   9     6922.80     7156.43    223.62 o
   2   2   9     3794.75     3775.74    241.42 o
   3   2   9     1342.65     1323.14     99.26 o
   4   2   9     1172.72     1212.17     93.56 o
   5   2   9      898.24      831.89     74.76 o
   6   2   9      406.86      552.75     53.58 o
   7   2   9      667.87      777.68     71.16 o
   0   3   9     1416.73     1323.16    113.29 o
   1   3   9     6366.46     6491.42    211.65 o
   2   3   9       90.46       25.29     94.32 o
   3   3   9     2990.59     3023.67    224.96 o
   4   3   9     5240.58     5303.16    320.85 o
   5   3   9      790.76      767.75     65.82 o
   6   3   9      756.43      906.44     67.00 o
   7   3   9       92.59      163.65     49.39 o
   1   4   9     1557.31     1462.29     76.70 o
   2   4   9       31.69       87.17     92.23 o
   3   4   9      392.94      409.89     51.20 o
   4   4   9       34.72        0.00     91.04 o
   5   4   9     1584.81     1604.37    128.78 o
   6   4   9      581.96      582.63     66.99 o
   0   5   9     1437.96     1397.06    102.26 o
   1   5   9    14926.22    15015.40    319.24 o
   2   5   9     1761.70     1745.96    141.07 o
   3   5   9     2104.32     1839.11    158.73 o
   4   5   9     1788.88     2097.56    162.82 o
   5   5   9      306.63      302.98    136.61 o
   6   5   9       46.70      -36.89    125.85 o
   1   6   9     5393.65     5367.59    204.68 o
   2   6   9     3258.30     3366.59    225.34 o
   3   6   9     5940.03     5771.33    304.67 o
   4   6   9      185.80      201.76    108.62 o
   5   6   9      187.88      171.70    149.98 o
   6   6   9     4889.18     4756.62    331.51 o
   0   7   9       31.17       63.07     86.88 o
   1   7   9      243.69      118.55     78.98 o
   2   7   9       29.56      117.22     87.17 o
   3   7   9     3637.54     3441.00    249.91 o
   4   7   9       23.01      158.28    100.26 o
   5   7   9     2673.21     2765.60    195.20 o
   6   7   9      226.10      135.70    143.44 o
   1   8   9     5002.13     5116.84    202.59 o
   2   8   9     8007.36     7653.74    348.77 o
   3   8   9     4989.19     5043.13    290.44 o
   4   8   9     4062.92     3773.46    295.42 o
   5   8   9       44.95     -107.70    107.70 o
   6   8   9     1706.24     1727.10    148.74 o
   0   9   9     9895.70     9719.63    392.44 o
   1   9   9      951.34      988.64     74.77 o
   2   9   9      392.30      445.00     46.14 o
   3   9   9     7504.99     7330.16    368.49 o
   4   9   9     3363.62     3688.07    284.09 o
   5   9   9     1620.66     1570.54    126.98 o
   1  10   9        1.15      200.52     77.06 o
   2  10   9      506.52      490.02     53.59 o
   3  10   9     3999.72     3997.32    273.56 o
   4  10   9     1717.66     1889.18    170.82 o
   5  10   9     3062.67     3287.38    237.05 o
   0  11   9    10173.37    10370.36    426.96 o
   1  11   9     9498.28     9919.35    296.76 o
   2  11   9     3320.28     3301.27    253.32 o
   3  11   9       15.08      -16.07    123.17 o
   4  11   9     5917.32     5596.41    364.57 o
   1  12   9      318.45      255.71     49.51 o
   2  12   9     4470.78     3834.91    286.85 o
   3  12   9      748.51      714.65     64.32 o
   4  12   9      106.24      112.17    102.36 o
   0  13   9       76.16      279.09    118.42 o
   1  13   9       99.26      141.45     65.27 o
   3  13   9      561.35      614.46     61.33 o
   1  14   9      666.32      642.59    122.22 o
   2  14   9     5740.22     5553.56    338.69 o
   0  15   9     6004.54     5851.72    368.73 o
   1  15   9      348.54      232.15    142.27 o
   0   0  10     8252.00     8210.74    363.22 o
   1   0  10     1623.87     1637.51    105.17 o
   2   0  10     1859.78     1807.16    133.32 o
   3   0  10     1658.78     1840.23    165.48 o
   4   0  10     5926.27     6402.16    362.37 o
   5   0  10      529.54      636.78     67.88 o
   6   0  10      117.29      255.30    128.84 o
   1   1  10      863.73      925.81     35.88 o
   2   1  10     1982.60     1879.80    104.02 o
   3   1  10       92.88       72.26     49.39 o
   4   1  10       18.98       97.08     53.04 o
   5   1  10      269.00      302.59    105.38 o
   6   1  10       94.44      -36.12    137.76 o
   0   2  10     8588.75     8983.66    380.52 o
   1   2  10     5501.30     5671.05    218.77 o
   2   2  10       68.43       87.48    107.11 o
   3   2  10      103.38      227.92    114.85 o
   4   2  10      600.87      630.90     62.23 o
   5   2  10      467.58      594.76     58.94 o
   6   2  10      662.77      695.51     68.78 o
   1   3  10     2968.90     3387.14    166.89 o
   2   3  10     4842.84     4907.16    300.63 o
   3   3  10     3993.10     4035.08    259.87 o
   4   3  10     1235.97     1345.33     85.81 o
   5   3  10      687.01      816.74     65.21 o
   6   3  10     2485.47     2693.51    199.90 o
   0   4  10      545.59      519.84     50.32 o
   1   4  10     2056.44     2031.42    143.80 o
   2   4  10       75.54      -85.99     99.08 o
   3   4  10       50.40       91.94    112.47 o
   4   4  10       53.52      -68.13    120.50 o
   5   4  10     1693.50     1892.98    145.48 o
   6   4  10      177.74      120.52    138.97 o
   1   5  10     1487.49     1572.27     97.81 o
   2   5  10     6187.41     6244.22    320.61 o
   3   5  10     2710.77     2374.84    176.43 o
   4   5  10     1373.71     1518.36    116.52 o
   5   5  10      284.87      383.32     52.08 o
   0   6  10     1835.61     2047.37    160.45 o
   1   6  10     1711.33     1815.21    284.31 o
   2   6  10       89.80      129.43     82.72 o
   3   6  10      549.00      550.77     57.46 o
   4   6  10     4599.10     5076.19    315.62 o
   5   6  10      518.57      593.59     64.60 o
   1   7  10      148.74      173.38     79.96 o
   2   7  10     1001.58      937.45     92.05 o
   3   7  10     1342.40     1152.08     81.95 o
   4   7  10       34.62      -17.85    113.06 o
   5   7  10     3821.29     4005.30    306.28 o
   0   8  10    23705.40    23014.58    621.34 o
   1   8  10     9759.85     9368.20    595.12 o
   2   8  10      705.48      810.24     69.38 o
   3   8  10     2164.67     2065.08    156.31 o
   5   8  10      341.38      348.22     55.06 o
   1   9  10      880.04      953.97    140.43 o
   2   9  10     4090.07     4524.71    292.42 o
   3   9  10      600.14      578.77     63.42 o
   4   9  10      311.29      296.72    125.89 o
   0  10  10     3701.65     3989.70    280.62 o
   1  10  10      193.49      199.87     81.10 o
   2  10  10      262.56     -129.76    166.66 o
   3  10  10      982.47     1049.93     90.25 o
   4  10  10      946.61      970.63     81.61 o
   1  11  10      583.54      544.16     78.30 o
   2  11  10    19719.87    19361.77    607.74 o
   3  11  10      847.10     1001.50     74.15 o
   0  12  10     4488.51     4808.41    315.52 o
   1  12  10      839.70      885.12     57.28 o
   2  12  10      170.34       53.86    127.95 o
   1  13  10       96.93      161.89     80.44 o
   1   0  11     5219.72     5511.31    221.94 o
   3   0  11       14.62       34.21    113.95 o
   4   0  11     2668.15     2955.56    212.20 o
   5   0  11    20524.58    21005.48    700.75 o
   0   1  11     1155.22     1194.91     77.62 o
   1   1  11       48.12       10.70     39.70 o
   2   1  11     1023.75     1106.15     70.91 o
   3   1  11    10678.22    11372.91    352.17 o
   4   1  11      865.46      957.73     86.66 o
   5   1  11      117.02       50.80     98.30 o
   1   2  11     1514.27     1803.07    197.78 o
   2   2  11        2.16      182.37     98.18 o
   3   2  11        6.11       34.51    128.53 o
   4   2  11      718.84      640.79     77.12 o
   5   2  11     2515.95     2759.54    233.62 o
   0   3  11       11.85       47.60    113.35 o
   1   3  11     4005.14     4032.07    201.38 o
   2   3  11      936.85     1013.01     81.91 o
   3   3  11    15544.26    14619.18    555.85 o
   4   3  11     2744.09     2893.66    215.49 o
   5   3  11      260.56      263.97    150.58 o
   1   4  11     4265.72     4412.38    261.12 o
   2   4  11     2213.81     2246.98    188.24 o
   3   4  11       16.53     -120.79    125.85 o
   4   4  11      354.36      330.08     59.53 o
   0   5  11      153.45       75.28    121.41 o
   1   5  11      409.15      508.84     66.38 o
   2   5  11      772.21      700.70     66.11 o
   3   5  11    14205.25    14316.56    538.49 o
   4   5  11      130.63      -95.81    156.81 o
   1   6  11     5400.41     5869.69    321.64 o
   2   6  11      105.65       48.80    109.20 o
   3   6  11      230.11      276.76    131.83 o
   4   6  11      244.80      290.75    121.12 o
   0   7  11     1099.37     1134.73     90.86 o
   1   7  11      383.28      416.69     38.94 o
   2   7  11        2.51     -103.83    103.83 o
   3   7  11     1495.65     1566.14    140.67 o
   1   8  11      810.51      855.98     51.16 o
   2   8  11       11.81        0.00     92.82 o
   3   8  11        6.52     -107.70    107.70 o
   0   9  11      135.84      294.88    119.02 o
   1   9  11     5989.70     6319.61    275.18 o
   2   9  11       30.46       35.11    107.40 o
   3   9  11     1710.92     1736.36    147.26 o
   1  10  11     3401.22     3384.03    164.95 o
   2  10  11     1081.25     1004.44     76.85 o
   0  11  11      104.01      304.69    110.98 o
   1  11  11      201.53      259.69    112.48 o
   0   0  12     4975.91     5216.84    337.89 o
   1   0  12     3987.34     4054.71    210.30 o
   2   0  12     2072.64     2414.23    197.73 o
   3   0  12     3244.03     3334.13    247.26 o
   1   1  12     3066.82     2975.73    125.63 o
   2   1  12      146.67      146.94     80.55 o
   3   1  12      556.16      598.59     63.71 o
   0   2  12       27.94      220.76    110.08 o
   1   2  12     6185.27     6508.28    270.90 o
   2   2  12      671.04      672.01     72.35 o
   3   2  12       15.83       19.04    135.37 o
   1   3  12     4766.52     4846.56    236.61 o
   2   3  12       61.89       93.42    100.57 o
   3   3  12     5722.08     5665.40    374.92 o
   0   4  12      156.46      104.45    120.81 o
   1   4  12     3451.36     3405.80    248.98 o
   2   4  12      586.47      409.95    156.00 o
   3   4  12      318.75      378.27     58.04 o
   1   5  12     3540.80     3771.17    188.55 o
   2   5  12     2866.85     3001.94    216.71 o
   3   5  12      750.72      800.68     75.04 o
   0   6  12      672.46      755.07     88.43 o
   1   6  12      827.45      881.81     90.98 o
   2   6  12      129.97      110.39    127.35 o
   1   7  12      284.54      295.67     98.98 o
   2   7  12      102.28        0.00    136.87 o
   0   8  12     3272.02     3426.56    223.06 o
   0   1  13     1835.80     1933.11    261.76 o
 
